# Supplementary material for: Systemic nanoparticle delivery of CRISPR-Cas9 ribonucleoproteins for effective tissue specific genome editing
Source: Nat Commun. 2020 Jun 26;11:3232. doi: 10.1038/s41467-020-17029-3 (PMC7320157; doi:10.1038/s41467-020-17029-3)
Supplement: Supplementary file 3 — Source Data [file 41467_2020_17029_MOESM3_ESM.xlsx]

## Sheet: Fig.1f
					ave
Cas9/sgLuc (mol/mol)	1/1	-3.36	-2.32	-4.79	-3.49
	1/3	-8.35	-8.32	-7.18	-7.95
	1/5	-9.09	-9.24	-9.26	-9.19667

## Sheet: Fig.1g
					ave
Cas9/sgLuc (mol/mol) in 5A2-DOT-10	1/1	0.451	-0.435	0.17	0.062
	1/3	-0.72	-0.7	0.02	-0.466667
	1/5	-1.32	-1.46	-0.826	-1.202
	5A2-DOT-10 Only	-0.372	-1.7	1.73	-0.114

## Sheet: Fig.1i
					ave
	NP only	100.322	104.187	95.4911	100
	AMI	147.665	102.254	92.5926	114.171
	CMZ	112.882	126.409	84.8631	108.052
	GEN	90.6602	84.8631	55.8776	77.1337
	MβCD	37.6168	39.1626	35.4911	37.4235
	4 degree	17.2303	12.5926	17.037	15.62

## Sheet: Fig.2d&Supplementary Fig.5a
	PBS			ave
0h	100	100	100	100
4h	99.3939	100	100.606	100
8h	99.3939	100	100.606	100
day 1	98.7033	101.374	99.9228	100
day 2	100.091	100.748	99.1614	100
day 3	98.4787	93.2642	108.257	100
day 5	103.288	79.7359	116.977	100
	Cas9/sgGFP			ave
0h	100	100	100	100
day 1	103.788	104.288	102.374	103.484
day 2	101.277	93.9582	99.0613	98.0988
day 3	89.8602	87.692	104.062	93.8713
day 5	99.7979	93.0073	107.922	100.243
	5A2-DOT-10 Cas9/sgLuc			ave
0h	100	100	100	100
day 1	103.996	101.325	102.167	102.496
day 2	98.7611	96.2453	102.864	99.29
day 3	127.923	126.838	133.343	129.368
day 5	132.39	125.896	133.104	130.463
	5A2-DOT-10 Cas9/sgGFP			ave
0h	100	100	100	100
4h	78.1818	80	75.7576	77.9798
8h	55.1515	57.6182	57.7636	56.8444
day 1	12.6946	12.6824	13.2312	12.8694
day 2	7.31882	7.47606	7.31882	7.37123
day 3	3.93524	3.93524	4.04365	3.97138
day 5	4.28456	3.65131	3.67825	3.87137

## Sheet: Fig.2e&Supplementary Fig.5b
		Size(nm)				ave
	Fresh	209.1	211.8	207.9	209.4	209.55
	D1	223.2	219.8	218	221.1	220.525
	D2	297.5	293.9	289	297.1	294.375
	D3	246.8	246.8	240.6	233.4	241.9
	D4	221.3	213	214.1	208.1	214.125
	D5	221.5	223.8	208.9	214.6	217.2
	D6	225.5	229.6	220.7	219.1	223.725
	D7	244.6	240	242.4	236.7	240.925
	D8	252.3	251.9	251.5	245.1	250.2
	D9	210.4	217.7	220.4	213.9	215.6
	D15	240.7	241.9	244.2	246.6	243.35
	D30	248.9	261.1	251.6	247.7	252.325
	D60	279.7	258	271	260.5	267.3
		PDI				ave
	Fresh	0.186	0.139	0.09	0.112	0.13175
	D1	0.166	0.177	0.197	0.113	0.16325
	D2	0.086	0.196	0.212	0.1	0.1485
	D3	0.117	0.092	0.05	0.126	0.09625
	D4	0.149	0.191	0.093	0.121	0.1385
	D5	0.232	0.121	0.198	0.173	0.181
	D6	0.161	0.167	0.189	0.181	0.1745
	D7	0.203	0.098	0.203	0.127	0.15775
	D8	0.131	0.222	0.176	0.182	0.17775
	D9	0.141	0.227	0.198	0.137	0.17575
	D15	0.162	0.138	0.179	0.08	0.13975
	D30	0.203	0.242	0.192	0.16	0.19925
	D60	0.178	0.209	0.219	0.173	0.19475

## Sheet: Fig.2f
				ave
PBS	102.542	98.3051	99.1525	100
Fresh	3.94068	3.88983	3.5678	3.79944
D1	3.65254	3.61864	3.76271	3.67797
D2	3.65254	3.5	3.98305	3.71186
D3	3.68644	3.82203	3.20339	3.57062
D4	3.26271	3.24576	3.41525	3.30791
D5	3.38983	3.31356	3.45763	3.38701
D6	3.27119	3.31356	3.12712	3.23729
D7	3.26271	3.34746	3.20339	3.27119
D8	3.55932	3.5	3.64407	3.5678
D9	3.02542	3.09322	2.9322	3.01695
D15	4.33277	3.90776	4.36819	4.2029
D30	7.67384	7.53217	6.7884	7.33147
D60	5.33859	5.41059	5.46203	5.40374

## Sheet: Fig.2g
					ave
	PBS	100.99	100	99.0099	100
	Cas9/sgGFP	106.931	104.951	106.931	106.271
	5A2-DOT-10	4.12871	4.11881	4.81188	4.35314
	C12-200-DOT-10	17.6139	17.5743	16.9901	17.3927
	MC3-DOT-10	21.4654	21.396	18.6238	20.4951
	RNAiMAX	24.6733	24.3564	25.9901	25.0066
	C12-200 LNPs	122.772	122.772	120.792	122.112
	MC3 LNPs	77.2673	76.9703	78.802	77.6799

## Sheet: Fig.2h&Supplementary Fig.6j
					ave
	NC	100.255	99.4898	100.255	100
	PBS	2.83163	2.70918	2.80102	2.78061
	Opti-MEM	2.4949	2.56378	2.44898	2.50255
	HEPES	3.72704	3.32143	3.45918	3.50255
	Citrate Buffer	74.4337	76.0944	75.8878	75.4719

## Sheet: Fig.5e
					ave
	PBS	0.991415	0.839974	1.01519	0.948859
	5A2-DOT-5 Only	1.00638	0.847898	1.03192	0.962066
	5A2-DOT-5 Cas9/sgPCSK9	0.464011	0.293198	0.817962	0.525057

## Sheet: Supplementary Fig.4a
					ave
	PBS	98.4787	93.2642	108.257	100
	Cas9/sgGFP	89.8602	87.692	104.062	93.8713
	5A2-DOT-10 Cas9/sgLuc	127.922	126.838	133.343	129.368
	5A2-DOT-10 Cas9/sgGFP	3.93524	3.93524	4.04365	3.97138

[truncated: 5 more sheets: Supplementary Fig.4b, Supplementary Fig.6d, Supplementary Fig.6h, Supplementary Fig.9a, Supplementary Fig.9b]
